# Supplementary material for: Effectiveness of accelerated diagnostic protocols for reducing emergency department length of stay in patients presenting with chest pain: A systematic review and meta-analysis
Source: PLoS One. 2024 Oct 22;19(10):e0309767. doi: 10.1371/journal.pone.0309767 (PMC11495623; doi:10.1371/journal.pone.0309767)
Supplement: S4 File — (XLSX) [file pone.0309767.s010.xlsx]

## Sheet: Sheet1
S4 File. Data extracted from the included studies
				Extractors				Sample Size			Troponin		Measurement time		ADP	Age (mean±SD) or median (IQR)		Proportion female		ED LOS					Admissions				MACE
Design	Author	Publication Year	Country	Extractor 1	Extractor 2	Elibility confirmation	Date extraction completed	Before	After	Brief Description	Before/Control	After	Before	After		Pre	Post	Pre	Post	Pre	Post	Difference (SE)		p-value	Pre	Post	Difference	p-value	Pre	Post	Difference	p-value
Before-After
341	Allen	2018	USA	EHY	NOME	Yes	2023-12-13	15946	15144	Before and after HEART pathway	NS	NS	6	3	HEART	51.9±1.2	52.6±0.52	0.548	0.559	6.48 (SD=0.29)	6.62 (SD = 0.51)	0.14 (0.15)	Discharged	0.38	0.608	0.524	-8.46±1.3	0.0001	0.0062	0.0035	-0.28±0.24	0.27
348	Mahler	2018	USA	EHY	NOME	Yes	2023-12-07	3713	4761	Before and after HEART pathway	TnI	TnI	3	3	HEART	54 (45-65)	54 (44-66)	0.529	0.541	4.0 (2.8-5.2)	3.6 (2.6-5)		All	0.15	0.616	0.556	-6.0 ((-8.1)-(-3.9))		0.082	0.083
377	Ljung	2019	Sweden	EHY	NOME	Yes	2023-12-07	612	621	1 hour algorithm combined with HEART	cTn	hsTn	3	1	HEART	64 (54-74)	63 (53-71)	0.43	0.46	3.8 (3.1-4.9)	4.0 (2.4-4.8)		Discharged		0.59	0.33	aOR 0.33 (0.25-0.42)		0.013	0.014
668	Vigen	2020	USA	EHY	NOME	Yes	2023-12-11	16991	14552	Before and after HEART pathway with hsTn	TnT	hsTnT	NS	1	HEART	53.8±14.2	54.2±14.6	0.481	0.47	6.42 (4.67-9.68)	6.52 (4.87-9.27)		All		0.291	0.272
669	Greenslade	2020	Australia	EHY	NOME	Yes	2023-12-07	5764	6866	0-2h vs 0-6h testing	cTn	TnI	6	2	IMPACT	61±17.2	58.1±17	0.416	0.412	9 (5.9-14.8)	7.4 (4.8-12.1)	-1.6 (1.8-1.4)	All		0.584	0.49	-9.3 ((-11.2)- (-7.5))
762	Furmaga	2021	USA	EHY	NOME	Yes	2023-12-07	4892	7453	hsTn ADP with HEART	cTn	hsTnT	NS	NS	HEART	58.8±17.7	59.1±17.4	0.557	0.58	3.47 (2.45-4.73)	3.83 (2.67-5.25)	0.36 (0.2-0.47)	All	0.01	0.426	0.315	-11 ((-15)-(-7))	0.01
770	Than	2021	New Zealand	EHY	NOME	Yes	2023-12-13	1073	1343	ADP in Covid era using EDACS	hsTnI	hsTnI	2	2	COVID Path	63±13		0.382		3.8 (2.8-4.9)	3.4 (2.6-4.6)		All	0.0001	0.123	0.093
783	Mungai	2020	USA	EHY	NOME	Yes	2023-12-07	150	150	hsTn vs conventional	TnT	hsTnT	3	1	NS	58.6 ±10.8	57.3±8.7	0.493	0.42	8.4 (1.9-14.8)	3.9 (0.5-8.5)		All	0.001
809	Barnes	2021	Australia	EHY	NOME	Yes	2023-12-07	1131	1124	implementation of STAT pathway (HEART score)	hsTnI	hsTnI	3	2	HEART	55±17	52±17	0.47	0.47	4.3 (3.3-7.1)	3.6 (2.6-5.4)		All	0.001	0.41	0.24		0.001
910	Crowder	2015	Canada	EHY	NOME	Yes	2023-12-04	6866	5754	before/after change to hsTn	TnT	hsTnT	6	2	NS	62.7	61.4	0.482	0.501	6.6 (4.25-9.80)	6.1 (4.12-8.73)		All	0.001	0.088	0.088			2.9% (death)	2.7% (death)
970	Mountain	2016	Australia	EHY	NOME	Yes	2023-12-07	426	603	8-12 hr trop to a 4 hour ADP	TnI	TnI	12 or 8	4	NS	64	64	0.503	0.524	6.9	5.5	-1.55 ((-1.20)-(-1.89))	All	0.001	0.434	0.402	-3.1% ((-0.24)-(-6.4))	0.07	0.152	0.143		0.768
978	Twerenbold	2016	Switzerland	EHY	NOME	Yes	2023-12-04	1455	1089	before/after change to hsTn	cTn	hsTnT	6	3	NS	64 (51-76)	59 (47-72)	0.32	0.3	6.3 (3.8-8.7)	5.1 (3.6-7.2)		All	0.046
1041	Ruangsomboon	2018	Thailand	EHY	NOME	Yes	2023-12-18	65	65	implementation of 0/1hr pathway	hsTnT	hsTnT	3	1	NS	71.6±13.2	66.6±14.2	0.431	0.6	4.3 (3-5.4)	2.3 (1.8-3.7)		All	0.001	0.308	0.169		0.065	0.19	0.128
1149	Parsonage	2017	Australia	EHY	NOME	Yes	2023-12-07	30769	23699	ADAPT ADP implementation	cTn	TnI	8	2	ADAPT	60.6±16	58.9±16.5	0.458	0.46	3.8 (2.7-5.8)	3.5 (2.4-4.9)		All	0.01	0.683	0.549	-13.3% ((-8)-(-18.7))	0.01
1183	Than	2018	New Zealand	EHY	NOME	Yes	2023-12-07	11529	19803	each site chose it's own ADP	NS	variable	6	2	variable	65.1±16.4	65.8±16.1	0.465	0.456			2.9 (2.4-3.4)	All	0.001					0.157	0.149
1222	Ford	2021	USA	EHY	NOME	Yes	2023-12-07	1589	1616	implementation of hsTn and ADP	TnI	hsTnT	3	1	HEART	54 (39-65)	55 (41-66)	0.5	0.49	6.2 (4.2-9.4)	6.4 (4.3-9.6)	0.17 (-0.2 - 0.53)	All		0.28	0.24	-4% ((-7.3)-(-1.3))		0.07	0.07
4379	Randolph	2018	USA	EHY	NOME	Yes	2023-12-07	4295	769	conventional to 2hr hstn	hsTn	hsTnT	6	2	NS			0.49	0.46	3.3 (3.2-3.5)	3.3 (3.0-3.7)		All	0.96
4900	Al Marashi	2020	Australia	EHY	NOME	Yes	2023-12-07	308	326	new hsTN and ADP	hsTnI	hsTnI	NS	3	NS	61.3±13.6	58.7±12	0.48	0.53	8.6	5.2		All	0.001
7328	Bevins	2022	USA	EHY	NOME	Yes	2023-12-12	3641	4203	Fourth generation TnT @ discretion of the clinical care team vs. hs-TnT 0 and 1 h	TnT	hsTnT	NS	1	NS	59±16	59±15	0.46	0.45	8.1	Median = 7.08		All	0.0001	0.356	0.335
12292	Buttinger	2019	USA	EHY	NOME	Yes	2023-12-12	391	491	Before and after hsTnT 0/1h (with 2015 ESC guidelines)	hsTnT	hsTnT	3	1	2015 ESC guidelines	Mean = 61	Mean = 57	0.407	0.415	Median = 3.92 (IQR, 3.18-6.23)	Median = 3.78 (IQR, 3.20-5.17)		All		0.279	0.2
5862	Ganguli	2021	USA	EHY	NOME	Yes	2023-12-12	3665	3899	Conventional troponin vs. Gen 5 hscTn test at 0 and 1/3 h	NS	hscTn		1 or 3hr	NS	56.3±17.1	55.7±17.4	0.53	0.547	0.31±0.34	0.26±0.29		All ED visit		0.318	0.257
11870	Hill	2023	Canada	EHY	NOME	Yes	2024-01-15	1333	1307	Conventional TnI vs. hsTnI (each at 0 and 3 hrs)	cTnI	hsTnI	3	3	with HEART score	Median = 58 (IQR, 44–70)	Median = 56 (IQR, 43–68)	0.475	0.428	6.53333	6.18333	minus 0.35 (95% CI, 0.09-0.61)	All		0.251	0.239		0.48	13.6	13.1		0.71
5682	Hughes	2023	USA	EHY	NOME	Yes	2023-12-12	31875	27357	Conventional cTnI vs. hs-cTnI at 0, 2, 4, and 6 hours	cTnI	hs-cTnI	4,8	2,4,6h	NS	Median = 60 (IQR, 49-71)	Median = 60 (IQR, 50-70)	0.495	0.494	Median = 5.9	Median = 5.8	Difference: -0.1 (95% CI, -0.2 to 0.0)	All		0.578	0.605	2.7 (1.9-3.5)
12011	Mohmed	2021	UK	EHY	NOME	Yes	2023-12-12	1642	1376	Routine care vs. hs-TnT at 0 and 3 h with ESC 0/3 h ADP	NS	hsTnT	NS	3	ESC 0/3-hour ADP	Median = 58	Median = 55	0.477	0.479	Median = 16.3	Median = 7.1		All	0.001
12153	Mumma	2020	USA	EHY	NOME	Yes	2023-12-12	540	538	cTnI vs. hs-cTnT at 0, 1, 3 h with modified HEART score	cTnI	hsTnT		1	modified HEART	Median=60 (IQR, 48-70)	Median = 61 (IQR, 51-71)	0.524	0.478	7.1 (5.3-10.6)	8.1 (5.2-11.5)		All		Pre: 51% (95% CI, 47–55)	Post: 56% (95% CI, 52–60)
5863	Ola	2021	USA	EHY	NOME	Yes	2023-12-12	1738	1798	4th Gen cTnT at 0,3,6 h vs. 5th Gen cTnT at 0,2 h	cTnT	hs-cTnT	0,3,6	0,2	NS	62±18	61±18	0.51	0.52	4.3 (2.3-46.1)	4.2 (2.7-47.9)		All	0.01
5518	Phillips	2023	Canada	EHY	NOME	Yes	2023-12-12	4905	6798	hsTnT with varied testing vs. hsTnT at 0,2 h	hsTnT	hsTnT		0,2		Median = 58 (IQR, 44–72)	Median = 57 (IQR, 42–71)	0.511	0.504	Median = 9.0 h (IQR, 2.9–24.2)	Median = 8.2 h (IQR, 2.8–21.4)		All	0.05	0.175	0.184		<0.05
11873	Rowe	2023	Canada	EHY	NOME	Yes	2023-12-12	2031	2308	cTn vs. hsTnI	cTn	hsTnI	6	3						7.16667	6.66667	minus 0.5 (95% CI, -0.21 to 0.80)	All		Pre: 27%	Post: 22%	Difference: -5% (-2.4 to -7.6)		8.1	9.4		0.14
5605	Suh	2022	USA	EHY	NOME	Yes		1071	821	Conventional TnT at 0,3 h vs. hsTnT at 0,1 h	TnI or 4th gen TnT	hsTnT	3	0/1	Based on 2015 ESC 0/1 h algorithm	60.3±15.8	60.4±15.9	0.502	0.544	11.3 (8.1-20.2)	11.5 (7.6-22.9)			0.962	51.4	48.1	Difference: -3.3; 95% CI, -7.9 to 1.2; p-value = 0.1504		0.069	0.058	Difference: -1.2; 95% CI, -3.4 to 1.1; p-value=0.366
11953	Trent	2022	USA	EHY	NOME	Yes	2023-12-12	649	649	4th gen contemp Tn at 0,3 h vs. 5th gen hsTn at 0,1,3h	4th gen Tn	5th gen hsTn	3	1 and 3h	ACS evaluation pathway					4.7	3.2	1.13 (0.77-1.5)			*Pre: 29.3%	Post: 14.9%	Difference: -14.4% (95% CI, -18.8 to -10.0), p-value <0.0001
5701	Tyner	2023	USA	EHY	NOME	Yes	2023-12-12	7117	7623	hsTnI	Same contemporary sensitivity	hsTnI	0/6	0/3	HEART	49.6±14.6	49.3±15.3	0.56	0.552	Median = 5.2 (IQR, 2.9-8.2)	Median = 4.4 (IQR, 2.7-5.9)	0.57 (0.04-1.13)		0.036							1.16 (0.77-1.74)	0.48
5520	VanAssche	2023	Belgium	EHY	NOME	Yes	2023-12-15	100	100	hsTnI	cTnI	hsTnI	0/3	0/1		63±18	59±19	0.34	0.46	5.26667	4.81667			0.09	0.53	0.41			0.01	0.01		1
								168272	165006
								Sample Size			Troponin		Measurement Time			Age (mean±SD) or median (IQR)		Proportion female		ED LOS					Admissions				MACE
RCT								Control	Experimental		Control	Expermental	Control	Experimental	ADP	Control	Experimental	Control	Experimental	Control	Experimental	Difference		p	Control	Experimental	Difference	p	Control	Experimental	Difference	p
611	Chew	2019	Australia	EHY	NOME	Yes	2023-12-04	1642	1646	0/1 hr accelerated pathway vs current 3 hour pathway	hsTnT	hsTnT	3	1	multiple	58.6 (48.8-71.2)	58.7 (48.6-69.4)	0.468	0.468	5.6 (4-7.1)	4.6 (3.4-6.4)		All	0.001	NR	NR			0.0097	0.01		0.867
776	Carlton	2020	UK	EHY	NOME	Yes	2023-12-07	313	316	LoDED strategy with hsTn vs standard of care	hsTn	hsTn	1,2,3,6	0	NS	53.6±16.2	54±16.2	0.41	0.41	5.0 (3.4-7.4)	4.4 (3.2-6.8)		Discharged						0.05	0.08	OR 1.50 (0.76-3.02)
1223	Anand	2021	Scotland	EHY	NOME	Yes	2023-12-07	14700	16792	hospital sites randomized to hsTn ADP vs standard	hsTnI	hsTnI	12, 6	3	Other (STEACS)	59±17	58±17	0.45	0.46	10.1±4.1	6.8±4.1		All	0.001					0.004	0.003		0.068
5870	Lambrakis	2021	USA	EHY	NOME	Yes	2023-12-12	1632	1638	hsTnT	Tn<29ng/L	hsTnT	0/3	0/1	NS	58.6 (48.8-71.2)	58.7 (48.6-69.4)	0.467	0.468	6.3 (4.8-18.3)	4.6 (3.5-7.6)
11956	Miller	2022	USA	EHY	NOME	Yes	2023-12-12	13505	19104	hsTnI	NS	hsTnI	0, 3	0, 1	NS							0.77 longer than standard of care
